# Supplementary material for: Cuban Policosanol (Raydel®) Exerts Higher Antioxidant and Anti-Glycation Activities than Chinese Policosanol (BOC Sciences) in Reconstituted High-Density Lipoproteins: In Vivo Anti-Inflammatory Activities in Zebrafish and Its Embryos
Source: Pharmaceuticals (Basel). 2024 Mar 22;17(4):406. doi: 10.3390/ph17040406 (PMC11054325; doi:10.3390/ph17040406)
Supplement: Supplementary file 1 [file pharmaceuticals-17-00406-s001.zip]

Archive with 7 entries (6 files):
- pharmaceuticals-2868667-supplementary/
- pharmaceuticals-2868667-supplementary/CML+PBS 1hr.mp4
- pharmaceuticals-2868667-supplementary/CML+rHDL-0 1hr.mp4
- pharmaceuticals-2868667-supplementary/CML+rHDL-1 1hr.mp4
- pharmaceuticals-2868667-supplementary/CML+rHDL-2 1hr.mp4
- pharmaceuticals-2868667-supplementary/Final Supplementary materials_02-20-2024.pdf
- pharmaceuticals-2868667-supplementary/PBS alone 1hr.mp4
